# Supplementary material for: Effect of N-Acetylcysteine in Mitochondrial Function, Redox Signaling, and Sirtuin 3 Levels in the Heart During Cardiorenal Syndrome Type 4 Development
Source: Antioxidants (Basel). 2025 Mar 20;14(3):367. doi: 10.3390/antiox14030367 (PMC11939543; doi:10.3390/antiox14030367)
Supplement: Supplementary file 1 [file antioxidants-14-00367-s001.zip]

Archive with 9 entries (8 files):
- Supplementary File S1-Supplementary Figure S1.pdf
- Supplementary File S2_Original western blot membranes pdf.pdf
- Supplementary File S3. Numerical data (wecompress.com).xlsx
- Supplementary Tables _ANTIOXIDANTS.pdf
- __MACOSX/
- __MACOSX/._   Supplementary File 1-Supplementary Figure 1.docx
- __MACOSX/._   Supplementary File 2_Original western blot membranes pdf.pdf
- __MACOSX/._   Supplementary File 3. Numerical data (wecompress.com).xlsx
- __MACOSX/._   Supplementary Tables _ANTIOXIDANTS.docx
