# Supplementary material for: Effect of N-Acetylcysteine in Mitochondrial Function, Redox Signaling, and Sirtuin 3 Levels in the Heart During Cardiorenal Syndrome Type 4 Development
Source: Antioxidants (Basel). 2025 Mar 20;14(3):367. doi: 10.3390/antiox14030367 (PMC11939543; doi:10.3390/antiox14030367)
Supplement: Supplementary file 1 [file antioxidants-14-00367-s001.zip › Supplementary File S3. Numerical data (wecompress.com).xlsx]

## Sheet: SuppFig1A-D
	Spinreact (510 nm)							Spinreact (492 nm)
	mg/dL							mg/dL
	BUN 24h	BUN 15 days						Creat 24 h	Creat 15 days
SHAM	18.7	19.12					SHAM	0.423	0.35
SHAM	17.7	18.94					SHAM	0.427	0.335
SHAM	17.8	20.67					SHAM	0.451	0.315
SHAM	19.3	18.51					SHAM	0.423	0.355
SHAM	18.7	20.09					SHAM	0.451	0.315
SHAM	19.5	20.24					SHAM	0.422	0.332
SHAM	17.4	19.23					SHAM	0.432	0.323
SHAM	16.3	20.12					SHAM	0.41	0.318
NX	63.3	51.7					NX	1.296	0.68
NX	58	44.87					NX	1.239	0.701
NX	49.2	45.44					NX	1.577	0.863
NX	47.5	50.48					NX	1.296	0.782
NX	51.2	56.68					NX	1.352	0.802
NX	49.5	46.6					NX	1.634	0.721
NX	58.7	40.98					NX	1.293	0.782
NX	47.9	53.37					NX	1.373	0.71
Nx+NAC	60.7	53.2					Nx+NAC	1.408	0.863
Nx+NAC	48.8	54.52					Nx+NAC	1.437	0.944
Nx+NAC	54.3	56.97					Nx+NAC	1.352	0.761
Nx+NAC	62.8	55.67					Nx+NAC	1.38	0.827
Nx+NAC	48.7	50.05					Nx+NAC	1.775	0.924
Nx+NAC	53.8	49.76					Nx+NAC	1.352	0.761
Nx+NAC	63.8	44.87					Nx+NAC	1.38	0.715
Nx+NAC	56.1	45.9					Nx+NAC	1.775	0.84
NAC	19.2	19.71					NAC	0.507	0.355
NAC	20.3	20.38					NAC	0.563	0.376
NAC	20.8	25.42					NAC	0.563	0.335
NAC	20.2	19.08					NAC	0.507	0.416
NAC	17.3	18.65					NAC	0.51	0.477
NAC	18.3	18.36					NAC	0.553	0.379

## Sheet: Fig.2A
Creatinine clearance
Label	Group	Urine volume/24 h	urine flow (mL*min)	Urine creatinine mg/dL	Plasma creatinine mg/dL (date 81224)	Renal clearance new
40	SHAM	12	0.00833333	108.333	0.45	2.00617
41	SHAM	12	0.00833333	87.5	0.57	1.27924
42	SHAM	17	0.0118056	79.1667	0.55	1.69928
45	SHAM	52	0.0361111	16.6667	0.492	1.22328
46	SHAM	18	0.0125	75	0.46	2.03804
47	SHAM	18	0.0125	62.5	0.62	1.26008
51	NX	44	0.0305556	25	1.08	0.707305
52	NX	30	0.0208333	29.1667	1.85	0.328453
53	NX	42	0.0291667	16.6667	1.08	0.450103
65	NX	45	0.03125	37.5	3.45	0.339674
69	NX	18	0.0125	68	2.36	0.360169
56	NX+NAC	25	0.0173611	28	0.77	0.631313
60	NX+NAC	50	0.0347222	24	1.38	0.603865
61	NX+NAC	48.5	0.0336806	24	2.15	0.375969
62	NX+NAC	62	0.0430556	24	1.23	0.840108
63	NX+NAC	48	0.0333333	32	5.54	0.192539
64	NX+NAC	12	0.00833333	40	1.38	0.241546
71	NAC	19	0.0131944	80	0.53	1.99161
72	NAC	25	0.0173611	60	0.61	1.70765
73	NAC	37	0.0256944	44	0.62	1.82348
74	NAC	38	0.0263889	48	0.62	2.04301
75	NAC	18	0.0125	48	0.59	1.01695

## Sheet: Fig.2B
BUN 60 days
SHAM	22.82
SHAM	21.19
SHAM	25.63
SHAM	20.89
SHAM	24.74
SHAM	21.19
NX	34.52
NX	57.78
NX	57.33
NX	72.74
NX	44.3
NX+NAC	37.48
NX+NAC	51.41
NX+NAC	52.59
NX+NAC	55.56
NX+NAC	48.3
NX+NAC	35.56
NAC	20.6
NAC	25.6
NAC	20.5
NAC	18.1
NAC	17.5

## Sheet: Fig.2C
	Proteinuria mg/24 h measured by the Bradford method
DAYS				SHAM								NX								NX+NAC								NAC
0		7.16	9.36	10.41	5.94	4.17			8.16	5.36	4.41	9.94	7.17	6.75	9.1			8.16	6.36	6.41	8.94	4	7.36			8.16	7.36	7.41	8.94	9.42
15		15.9	23	26.4	14.2	11			46.9	21.8	17.4	50.5	58.4	38.2	55.4			28.3	39.1	16.9	20.4	44.4	29.2			21.1	13.6	14.2	18.5	11.4
30		11.25	24.4	16.82	12.16	13.36			72.44	51.05	83.4	102.88	66.72	132.77	97.75			60.87	54.62	47.55	86.19	70.44	69.59			12.1	8.7	16.3	10.4	22.2
60		17.89	18	15.88	15.74	20			110.98	133.33	102.88	106.99	97.75	132.77	97.75			143.25	137.12	79.09	113.92	70.44	69.59			15.71	16.19	8.27	9.92	17.59
		Days	Mean	SE	SD					Days	Mean	SE	SD						Days	Mean	SE	SD				Days	Mean	SE	SD
		0	7.408	1.12968	2.52604					0	7.27	0.746069	1.97391						0	6.87167	0.704691	1.72613				0	8.258	0.409297	0.915216
		15	18.1	2.85797	6.39062					15	41.2286	6.1106	16.1671						15	29.7167	4.30886	10.5545				15	15.76	1.76255	3.94119
		30	15.598	2.39481	5.35495					30	86.7157	10.2245	27.0515						30	64.8767	5.56444	13.63				30	13.94	2.42045	5.4123
		60	17.502	0.786577	1.75884					60	111.779	5.77651	15.2832						60	102.235	13.7211	33.6096				60	13.536	1.85757	4.15365
			SE= STANDARD ERRROR OF THE MEAN
			SD= STANDARD DEVIATION

## Sheet: Fig.2D
					Systolic blood pressure mmHg
	Time (weeks)	SHAM										NX										NX+NAC										NAC
	0	119	121	115	119	119	106	105	109	113	109	119	121	123	119	119	115	117	121	103	108	119	122	121	121	107	119	107	112	105	108	122	107	113	119	122	113	109	120	107	104
	2	122	122	116	121	121	120	107	106	117	116	149	144.333	148.667	157.667	196.5	183.333	179.667	179	149	144	157	122	156	159	165	185	166	169	157	156	121	121	122	121	107	121	106	107	112	112
	4	128	129	129	122	126	112	120	122	122	122	170.7	192.3	169.5	192.3	214	189.7	206.5	206.5	171	192	147.333	196	170	163	145	144	156	149	147	165	124	115	125	115	129	120	122	112	117	113
	8	128	129	116	129	126	122	127	116	121	123	201	187	184.5	201	217.5	180	197.5	197.5	182	192	167.667	186	182	174	164	153	152	151	167	160	136	113	111	131	115	117	113	128	111	111

## Sheet: Fig. 4 C 
	Fibrosis quantification in the left ventricle
	Masson´s Trichrome
		Label	Area	%Area	Min Thr	Max Thr
Sham	1	Montage	2797	0.126	124	124
Sham	1	Montage	3894	0.176	105	105
Sham	1	Montage	19969	0.903	156	158
Sham	1	Montage	8087	0.366	187	187
Sham	2	Montage	4169	0.188	170	174
Sham	2	Montage	4393	0.199	170	170
Sham	2	Montage	14214	0.643	170	172
Sham	3	Montage	16495	0.746	171	172
Sham	3	Montage	9258	0.419	170	170
Sham	3	Montage	6704	0.303	167	167
Total area			8998	0.4069				3986.88
NX	1	Montage	267748	12.105	72	117
NX	1	Montage	294218	13.302	155	172
NX	1	Montage	410189	18.545	76	136
NX	1	Montage	245736	11.11	125	172
NX	3	Montage	529417	23.936	49	139
NX	3	Montage	165031	7.461	156	170
NX	3	Montage	330251	14.931	98	144
NX	3	Montage	627966	28.391	110	169
Total area			358820	16.2226
NX+NAC	1	Montage	286851	12.969	156	180
NX+NAC	1	Montage	54943	2.484	170	172
NX+NAC	2	Montage	9197	0.416	170	170
NX+NAC	2	Montage	323077	14.607	169	186
NX+NAC	2	Montage	106537	4.817	183	188
NX+NAC	3	Montage	263561	11.916	115	145
NX+NAC	3	Montage	12215	0.552	127	127
NX+NAC	1	Montage	67829	3.067	170	174
Total area			140526	6.3535
NAC	1	Montage	23422	1.059	162	165
NAC	1	Montage	16798	0.759	170	170
NAC	1	Montage	15076	0.682	170	170
NAC	1	Montage	18097	0.818	170	170
NAC	1	Montage	23465	1.061	170	170
NAC	1	Montage	13632	0.616	170	170
NAC	2	Montage	91971	4.158	133	164
NAC	1	Montage	67829	3.067	170	174
Total area			33786.2	1.5275

## Sheet: Fig. 4D,E 
		PLASMA
		Tropon1	Ponceau	Trop/Ponceau
Sham	1	6946.72	9249.18	0.751063	0.692245	108.497
Sham	2	7334.75	9839.89	0.74541		107.68
Sham	3	5388.53	9286.35	0.580263		83.8233
Nx	4	8907.53	9165.6	0.971844		140.39
Nx	5	13938.1	13078.6	1.06572		153.951
Nx	6	9073.41	8189.53	1.10793		160.049
Nx+NAC	7	10261.1	11173.4	0.918351		132.663
Nx+NAC	8	8620.11	9217.55	0.935185		135.094
Nx+NAC	9	7736.23	9183.77	0.842381		121.688
NAC	10	8984.01	11853.1	0.757949		109.491
NAC	11	3768.58	11548.5	0.326327		47.1403
NAC	12	2267.11	9709.35	0.233498	0.385529	33.7305
		Troponin membrane 2	Ponceau	Trop/Ponceau
Sham		4995.48	11215.8	0.445395		0.293775	151.611
Sham		4341.28	12008.2	0.361527			123.063
Sham		723.92	9729.77	0.0744026			25.3264
Nx		3708.41	10820.8	0.342712			116.658
Nx		9117.94	9614.48	0.948355			322.817
Nx		12475.9	11038.1	1.13026			384.737
Nx+NAC		8852.23	11534.8	0.767439			261.234
Nx+NAC		7979.82	12327.3	0.647329			220.349
Nx+NAC		7736.23	9183.77	0.842381			286.744
NAC		6042.89	9515.89	0.635032			216.163
NAC		1996.7	8968.48	0.222635			75.7843
NAC		1254.16	9105.84	0.137732			46.8834
	Normalization
	Average sham	Change	Average sham	Change	Ratio
	Troponin		Ponceau
	6556.67	105.949	9458.48	97.7872	1.08346
		111.867		104.033	1.07531
		82.184		98.1802	0.837072
		135.855		96.9035	1.40196
		212.579		138.274	1.53737
		138.384		86.584	1.59827
		156.498		118.131	1.32479
		131.471		97.4528	1.34907
		117.99		97.0957	1.2152
		137.021		125.317	1.0934
		57.477		122.097	0.470751
		34.5772		102.652	0.336838
	Average sham	Change	Average sham	Change	Ratio
	Troponin		Ponceau
	4668.38		10984.6
		107.007		102.105	1.048
		92.9934		109.318	0.850665
		15.5069		88.5765	0.175068
		79.4367		98.5086	0.806394
		195.313		87.5269	2.23146
		267.242		100.487	2.65948
		189.621		105.009	1.80577
		170.933		112.224	1.52315
		165.716		83.6059	1.9821
		129.443		86.6294	1.49422
		42.7707		81.6459	0.523856
		26.8651		82.8964	0.32408

## Sheet: Fig. 4D,F
	Image J	Interleukin 1 beta
	Actin	IL1B	IL1B/Actin
1	13117.7	1258.28	0.0959225
2	17663.4	8847.48	0.500894
3	11364.8	7422.35	0.653098
4	9730.43	14851.2	1.52626
5	16538.3	10832.2	0.654977
6	13468.8	6930.23	0.514538
7	13860.8	3324.18	0.239826
8	13800.4	1441.11	0.104425
9	11342.7	1587.87	0.13999
10	10906.4	733.163	0.067223
11	13189.4	71.192	0.00539766
12	10982.6	157.435	0.014335

## Sheet: Fig. 5B-E
	OROBOROS O2K
	Oximetry in isolated mitochondria (pmol of O2/s*mg)
	S3						S4o					P					RC
	SHAM	NX	NX+NAC	NAC		SHAM	NX	NX+NAC	NAC		SHAM	NX	NX+NAC	NAC		SHAM	NX	NX+NAC	NAC
	3276.57	889.033	3052.67	3571.98		960.791	310.277	1029.98	982.506		2315.78	578.756	2022.69	2589.48		3.41028	2.86529	2.96382	3.63558
	2916.07	2206.77	2516.76	2897.76		882.389	846.495	935.383	923.774		2033.68	1360.28	1581.38	1973.98		3.30474	2.60695	2.69063	3.13687
	4224.48	1183.88	2479.61	2833.74		1135.02	867.581	910.865	925.85		3089.46	316.304	1568.75	1907.89		3.72194	1.36458	2.72226	3.06069
	2904.36	1897.94	2281.21	2480.04		924.24	752.831	800.353	728.302		1980.11	1145.11	1480.86	1751.73		3.14242	2.52107	2.85025	3.40523
	2920.8	1479.28	3816.08	2959.54		908.737	617.258	1197.18	810.385		2012.06	862.024	2618.9	2149.15		3.21413	2.39654	3.18755	3.65201
	3492.12			2870.82		927.09			879.71		2565.03			1991.11		3.76675			3.26337
	3372					938.941					2433.06					3.59128

## Sheet: Fig. 6A
	Activity of complex I
		HEART
				Standardization
				0	5	10	15
		Time	T° 600	A1	A2	A3	A4
		00:00:12	36.9	0.477	0.436	0.416	0.387
		00:00:32	36.9	0.478	0.404	0.371	0.322
		00:00:52	36.9	0.475	0.373	0.329	0.269
		00:01:12	37	0.474	0.344	0.291	0.23
		00:01:32	37.1	0.473	0.318	0.258	0.201
		00:01:52	37	0.472	0.292	0.23	0.182
		00:02:12	37	0.471	0.269	0.207	0.17
		00:02:32	37	0.469	0.248	0.188	0.163
		00:02:52	37	0.468	0.229	0.172	0.159
		00:03:12	37	0.467	0.211	0.16	0.158
			DELTA1	-0.001	0.032	0.045	0.065
			DELTA2	0.003	0.031	0.042	0.053
			DELTA3	0.001	0.029	0.038	0.039
			DELTA4	0.001	0.026	0.033	0.029
			DELTA5	0.001	0.026	0.028	0.019
			DELTA6	0.001	0.023	0.023	0.012
			DELTA7	0.002	0.021	0.019	0.007
			DEL PRO	0.00114286	0.0268571	0.0325714	0.032
				Measurements
					5	5	5	5		5	5	5	5	5	5	5	5	5	5	5	5	5	5	ul de prot
					SHAM1	SHAM2	SHAM3	SHAM5		NX	NX	NX	NX	NX+NAC	NX+NAC	NX+NAC	NX+NAC	NX+NAC	NX+NAC	NAC	NAC	NAC	NAC	BLANK
			Time	T° 600	B1	B2	B3	B5		B6	B7	B8	B12	C1	C2	C3	C4	C6	C7	C8	C9	C10	C11	C12
			00:00:12	37	0.346	0.36	0.354	0.38		0.357	0.441	0.386	0.409	0.373	0.351	0.375	0.362	0.325	0.3	0.371	0.416	0.363	0.362	0.381
			00:00:32	37	0.326	0.35	0.33	0.368		0.361	0.435	0.376	0.404	0.36	0.326	0.361	0.351	0.3	0.272	0.359	0.407	0.342	0.347	0.38
			00:00:52	37	0.302	0.34	0.308	0.358		0.36	0.428	0.363	0.399	0.347	0.304	0.35	0.341	0.276	0.247	0.35	0.397	0.326	0.333	0.379
			00:01:12	37.1	0.281	0.33	0.287	0.345		0.35	0.422	0.352	0.395	0.334	0.283	0.339	0.332	0.255	0.225	0.341	0.387	0.313	0.318	0.378
			00:01:32	37.1	0.262	0.322	0.268	0.333		0.345	0.414	0.341	0.392	0.322	0.269	0.326	0.321	0.235	0.205	0.332	0.379	0.301	0.306	0.378
			00:01:52	37	0.244	0.315	0.252	0.322		0.355	0.408	0.329	0.388	0.308	0.258	0.315	0.313	0.218	0.187	0.323	0.37	0.287	0.293	0.378
			00:02:12	36.9	0.228	0.307	0.236	0.312		0.335	0.402	0.318	0.388	0.295	0.244	0.305	0.305	0.203	0.171	0.314	0.362	0.274	0.281	0.378
			00:02:32	37	0.214	0.299	0.222	0.302		0.331	0.396	0.306	0.383	0.285	0.233	0.297	0.296	0.19	0.157	0.306	0.355	0.262	0.269	0.377
			00:02:52	37	0.201	0.292	0.209	0.292		0.329	0.389	0.297	0.378	0.273	0.227	0.289	0.288	0.178	0.145	0.298	0.348	0.25	0.259	0.377
			00:03:12	37	0.189	0.285	0.197	0.283		0.325	0.383	0.288	0.374	0.262	0.22	0.283	0.28	0.168	0.135	0.289	0.342	0.239	0.249	0.375
				DELTA1	0.02	0.01	0.024	0.012		-0.004	0.006	0.01	0.005	0.013	0.025	0.014	0.011	0.025	0.028	0.012	0.009	0.021	0.015	0.001
				DELTA2	0.024	0.01	0.022	0.01		0.001	0.007	0.013	0.005	0.013	0.022	0.011	0.01	0.024	0.025	0.009	0.01	0.016	0.014	0.001
				DELTA3	0.021	0.01	0.021	0.013		0.01	0.006	0.011	0.004	0.013	0.021	0.011	0.009	0.021	0.022	0.009	0.01	0.013	0.015	0.001
				DELTA4	0.019	0.008	0.019	0.012		0.005	0.008	0.011	0.003	0.012	0.014	0.013	0.011	0.02	0.02	0.009	0.008	0.012	0.012	0
				DELTA5	0.018	0.007	0.016	0.011		-0.01	0.006	0.012	0.004	0.014	0.011	0.011	0.008	0.017	0.018	0.009	0.009	0.014	0.013	0
				DELTA6	0.016	0.008	0.016	0.01		0.02	0.006	0.011	0	0.013	0.014	0.01	0.008	0.015	0.016	0.009	0.008	0.013	0.012	0
				DELTA7	0.014	0.008	0.014	0.01		0.004	0.006	0.012	0.005	0.01	0.011	0.008	0.009	0.013	0.014	0.008	0.007	0.012	0.012	0.001
				Delta Prom	0.0188571	0.00871429	0.0188571	0.0111429		0.00371429	0.00642857	0.0114286	0.00371429	0.0125714	0.0168571	0.0111429	0.00942857	0.0192857	0.0204286	0.00928571	0.00871429	0.0144286	0.0132857
				Δprom-Δines	0.0162857	0.0122857	0.0157143	0.0144286		0.00614286	0.00857143	0.0134286	0.00457143	0.0124286	0.0208571	0.013	0.0108571	0.0205714	0.0172857	0.00985714	0.0118571	0.0184286	0.0154286
				Δmin	0.0488571	0.0368571	0.0471429	0.0432857		0.0184286	0.0257143	0.0402857	0.0137143	0.0372857	0.0625714	0.039	0.0325714	0.0617143	0.0518571	0.0295714	0.0355714	0.0552857	0.0462857
				Con (ug/ul)	5	5	5	5		5	5	5	5	5	5	5	5	5	5	5	5	5	5
				mg utilizados	0.025	0.025	0.025	0.025		0.025	0.025	0.025	0.025	0.025	0.025	0.025	0.025	0.025	0.025	0.025	0.025	0.025	0.025
		Complex activity		(nm/mg*min)	102.319	77.1877	98.7285	90.6507		38.5939	53.8519	84.368	28.721	78.0853	131.04	81.6754	68.2124	129.245	108.601	61.9297	74.4951	115.782	96.9334
					92.2214	100					51.3837			99.4764						87.285
			Graphs	% of change	110.949	83.6983	107.056	98.2968		41.8491	58.3942	91.4842	31.1436	84.6715	142.092	88.5645	73.9659	140.146	117.762	67.1533	80.7786	125.547	105.109
		Inhibited with rotenone
						0	20	40	60	80	100	ul de rot
				Time	T° 600	A6	A7	A8	A9	A10	A11
				00:00:12	37	0.299	0.377	0.454	0.423	0.41	0.408
				00:00:32	37	0.281	0.37	0.462	0.428	0.413	0.406
				00:00:52	37	0.26	0.372	0.461	0.43	0.412	0.406
				00:01:12	37.1	0.244	0.385	0.46	0.432	0.414	0.407
				00:01:32	37	0.228	0.383	0.459	0.432	0.418	0.408
				00:01:52	37	0.214	0.372	0.456	0.432	0.414	0.407
				00:02:12	36.9	0.201	0.349	0.453	0.431	0.414	0.409
				00:02:32	37	0.19	0.33	0.449	0.429	0.417	0.401
				00:02:52	37	0.181	0.319	0.45	0.429	0.416	0.405
				00:03:12	37.1	0.172	0.313	0.457	0.426	0.412	0.417
					DELTA1	0.018	0.007	-0.008	-0.005	-0.003	0.002
					DELTA2	0.021	-0.002	0.001	-0.002	0.001	0
					DELTA3	0.016	-0.013	0.001	-0.002	-0.002	-0.001
					DELTA4	0.016	0.002	0.001	0	-0.004	-0.001
					DELTA5	0.014	0.011	0.003	0	0.004	0.001
					DELTA6	0.013	0.023	0.003	0.001	0	-0.002
					DELTA7	0.011	0.019	0.004	0.002	-0.003	0.008
					DEL PRO	0.0155714	0.00671429	0.000714286	-0.000857143	-0.001	0.001
			SHAM1	SHAM2	SHAM3	SHAM4	SHAM5	NX1	NX2	NX3	NX4	NX5	NX6	NX7	NX+NAC1	NX+NAC2	NX+NAC3	NX+NAC4	NX+NAC5	NX+NAC6	NX+NAC7	NAC1	NAC2	NAC3	NAC4	BLC
	Time	T° 600	E1	E2	E3	E4	E5	E6	E7	E8	E9	E10	E11	E12	F1	F2	F3	F4	F5	F6	F7	F8	F9	F10	F11	F12
	00:00:12	37	0.409	0.329	0.424	0.41	0.418	0.347	0.394	0.381	0.435	0.424	0.353	0.383	0.399	0.543	0.443	0.418	0.386	0.354	0.381	0.421	0.412	0.427	0.418	0.262
	00:00:32	37.1	0.416	0.337	0.421	0.417	0.427	0.352	0.394	0.386	0.437	0.426	0.37	0.387	0.4	0.366	0.448	0.424	0.397	0.359	0.379	0.419	0.419	0.43	0.426	0.262
	00:00:52	37	0.413	0.343	0.424	0.424	0.43	0.356	0.402	0.392	0.442	0.428	0.369	0.387	0.401	0.369	0.45	0.424	0.388	0.362	0.376	0.421	0.418	0.443	0.427	0.262
	00:01:12	37	0.41	0.346	0.425	0.43	0.432	0.36	0.411	0.396	0.444	0.428	0.371	0.386	0.402	0.374	0.452	0.424	0.386	0.364	0.374	0.423	0.421	0.448	0.43	0.261
	00:01:32	37	0.406	0.349	0.421	0.428	0.435	0.364	0.409	0.393	0.443	0.425	0.364	0.388	0.403	0.382	0.453	0.424	0.382	0.368	0.38	0.423	0.421	0.45	0.434	0.26
	00:01:52	37	0.4	0.351	0.416	0.423	0.439	0.364	0.405	0.393	0.448	0.429	0.357	0.386	0.402	0.386	0.458	0.425	0.382	0.366	0.373	0.425	0.423	0.456	0.433	0.26
	00:02:12	37	0.393	0.353	0.408	0.419	0.44	0.365	0.406	0.396	0.45	0.43	0.339	0.386	0.401	0.39	0.458	0.427	0.383	0.364	0.365	0.424	0.428	0.457	0.437	0.261
	00:02:32	37.1	0.391	0.354	0.402	0.412	0.441	0.364	0.409	0.395	0.447	0.429	0.332	0.389	0.398	0.393	0.456	0.428	0.382	0.363	0.359	0.425	0.434	0.455	0.433	0.26
	00:02:52	37	0.391	0.355	0.403	0.413	0.439	0.365	0.413	0.394	0.443	0.426	0.341	0.389	0.397	0.394	0.454	0.427	0.382	0.361	0.354	0.424	0.421	0.455	0.432	0.26
	00:03:12	37	0.389	0.357	0.4	0.413	0.439	0.364	0.415	0.389	0.439	0.42	0.331	0.386	0.396	0.396	0.454	0.427	0.383	0.361	0.347	0.424	0.417	0.457	0.434	0.26
		DELTA1	-0.007	-0.008	0.003	-0.007	-0.009	-0.005	0	-0.005	-0.002	-0.002	-0.017	-0.004	-0.001	-0.003	-0.005	-0.006	-0.011	-0.005	0.002	0.002	-0.007	-0.003	-0.008
		DELTA2	0.003	-0.006	-0.003	-0.007	-0.003	-0.004	-0.008	-0.006	-0.005	-0.002	0.001	0	-0.001	-0.005	-0.002	0	0.009	-0.003	0.003	-0.002	0.001	-0.013	-0.001
		DELTA3	0.003	-0.003	-0.001	-0.006	-0.002	-0.004	-0.009	-0.004	-0.002	0	-0.002	0.001	-0.001	-0.008	-0.002	0	0.002	-0.002	0.002	-0.002	-0.003	-0.005	-0.003
		DELTA4	0.004	-0.003	0.004	0.002	-0.003	-0.004	0.002	0.003	0.001	0.003	0.007	-0.002	-0.001	-0.004	-0.001	0	0.004	-0.004	-0.006	0	0	-0.002	-0.004
		DELTA5	0.006	-0.002	0.005	0.005	-0.004	0	0.004	0	-0.005	-0.004	0.007	0.002	0.001	-0.004	-0.005	-0.001	0	0.002	0.007	-0.002	-0.002	-0.006	0.001
		DELTA6	0.007	-0.002	0.008	0.004	-0.001	-0.001	-0.001	-0.003	-0.002	-0.001	0.018	0	0.001	-0.003	0	-0.002	-0.001	0.002	0.008	0.001	-0.005	-0.001	-0.004
		DELTA7	0.002	-0.001	0.006	0.007	-0.001	0.001	-0.003	0.001	0.003	0.001	0.007	-0.003	0.003	-0.001	0.002	-0.001	0.001	0.001	0.006	-0.001	-0.006	0.002	0.004
		DEL PRO	0.00257143	-0.00357143	0.00314286	-0.000285714	-0.00328571	-0.00242857	-0.00214286	-0.002	-0.00171429	-0.000714286	0.003	-0.000857143	0.000142857	-0.004	-0.00185714	-0.00142857	0.000571429	-0.00128571	0.00314286	-0.000571429	-0.00314286	-0.004	-0.00214286

[truncated: 19 more sheets: Fig. 6B, Fig. 6C, FIG. 6D-I, FIG. 7A-D, FIG. 8A-D, FIG. 8E,F, FIG.8E,G, Fig. 8H-J, FIG.9A-D, FIG.9E,F, Fig. 9G, Table 1, Fig. 10A,B, Fig. 10A,C, Fig. 10D,E, Fig 10D,F, Fig. 10D,G, Fig. 10A,H, Fig. 10I-K]
